# Supplementary material for: Genomic analysis of Salmonella isolated from canal water in Bangkok, Thailand
Source: Microbiol Spectr. 2024 Apr 2;12(5):e04216-23. doi: 10.1128/spectrum.04216-23 (PMC11064549; doi:10.1128/spectrum.04216-23)
Supplement: Table S1 — S. Agona strains from the global collection included in the phylogenetic analysis. [file spectrum.04216-23-s0001.xlsx]

## Sheet: Sheet1
Table S1 S. Agona strains from the global collection included in the phylogenetic analysis
No.	ENA Run Accession	Strain	Country	State/Province	Isolation source	Source category	Year
1	SRR11457780	CVM 21974	USA	TN	Bovine	Animal	2003
2	SRR11457805	CVM 28336	USA	WO	Swine	Animal	2003
3	CP093405	R21.1368	Taiwan	-	Human stool	Human	2021
4	CP093411	R18.0246	Taiwan	-	Human pus	Human	2018
5	CP093403	R21.1436	Taiwan	-	Human stool	Human	2021
6	CP093407	R19.0144	Taiwan	-	Human stool	Human	2019
7	CP100736	R18.1477	Taiwan	Hsinchu County	Human stool	Human	2018
8	CP100698	R18.2256	Taiwan	-	Human stool	Human	2018
9	CP001138	SL483	USA	WI	Human	Human	2003
10	CP129904	2018LSAL00995	France	-	Milk powder	Food	2017
11	SRR12151684	SGEHI2016-PSU-BS-125SL	Thailand	Songkhla	Food	Food	2016
12	SRR1604875	Sente053	UK	-	Retail meat	Food	2006
13	SRR22548229	salm7	China	-	Human	Human	2021
14	SRR22548223	salm32	China	-	Human	Human	2021
15	SRR22548225	salm20	China	-	Human	Human	2021
16	SRR7445498	CE06.035	Taiwan	-	Human	Human	2006
17	SRR23756182	AUSMDU00032696	Australia	Victoria	Human	Human	2019
18	SRR23756622	AUSMDU00038011	Australia	Victoria	Human	Human	2019
19	SRR23755963	AUSMDU00038949	Australia	Victoria	Human	Human	2019
20	SRR23755952	AUSMDU00040231	Australia	Victoria	Human	Human	2020
21	SRR23756662	AUSMDU00025743	Australia	Victoria	Human	Human	2019
22	SRR23756451	AUSMDU00023249	Australia	Victoria	Human	Human	2018
23	SRR1106590	BCW_2134	USA	PA	Ground turkey	Food	2010
24	SRR1133230	BCW_4358	USA	MA	Human	Human	2005
25	SRR1133228	BCW_4362	USA	CT	Human	Human	2006
26	SRR1060583	BCW_2028	USA	GA	Ground turkey	Food	2010
27	SRR1122601	N31394	USA	CT	Ground turkey	Food	2011
28	SRR11457786	CVM 21969	USA	TN	Bovine	Animal	2003
29	SRR11457760	CVM 22433	USA	AZ	Bovine	Animal	2003
30	SRR11457562	CVM 24330	USA	MO	Swine	Animal	2001
31	SRR11457563	CVM 24329	USA	MO	Swine	Animal	2001
32	SRR11457444	CVM 28319	USA	MO	Swine	Animal	2002
33	SRR11457541	CVM 24353	USA	MO	Turkey	Animal	2002
34	SRR11457382	CVM 33819	USA	NC	Swine	Animal	2004
35	SRR5573057	CVM 43758	USA	-	Human	Human	2012
36	SRR11124259	Burnett-PUCV5	Chile	-	Chicken meat	Food	2018
37	SRR8751236	HIY0191	USA	HI	Sewage	Environment	2010
38	SRR8752198	HIY0195	USA	HI	Sewage	Environment	2010
39	SRR8782613	AG19-0083	USA	OH	Bovine	Animal	2016
40	SRR9694230	SAL-18-VL-LA-KY-0026	USA	IN	Swine	Animal	2018
41	SRR7498266	FDA1056301-C001-021	Hong Kong	-	Food	Food	2018
42	SRR6313834	ADRDL-1257	USA	OK	Dog	Animal	2002
43	SRR8750964	HIY0194	USA	HI	Sewage	Environment	2010
44	SRR955177	620239	Indonesia	-	Shrimp	Food	2010
45	SRR9853553	FDA475842	South Korea	-	Seasoned filefish	Food	2008
46	SRR9028902	AG19-0119	USA	OH	Sheep	Animal	2014
47	SRR6354179	ADRDL-1253	USA	OK	Cat	Animal	2002
48	SRR11101245	SAL-19-VL-SD-MN-0028	USA	MN	Swine	Animal	2019
49	SRR7826021	FDA524805-1-1	China	-	Dehydrated celery	Food	2009
50	SRR12504995	Burnett_PUCV40	Chile	-	Chicken meat	Food	2018
51	SRR8750962	HIY0193	USA	HI	Sewage	Environment	2010
52	SRR8781983	HIY0197	USA	HI	Sewage	Environment	2010
53	SRR10084866	AG19-0316	USA	OH	Bovine	Animal	2018
54	SRR10084909	AG19-0314	USA	OH	Slaughter plant holding pen floor	Environment	2018
55	SRR5926183	FDA1019658-S011-001	Mexico	-	Papaya	Food	2017
56	SRR5975629	FDA1019661-S006-001	Mexico	-	Papaya	Food	2017
57	SRR5975635	FDA1019661-S002-001	Mexico	-	Papaya	Food	2017
58	SRR10312725	FDA481870-64-1	USA	UT	Environmental swab	Environment	2009
59	SRR6311938	FSL R8-8619	USA	NY	Farm environment	Environment	2011
60	SRR10084910	AG19-0313	USA	OH	Livestock trailer floor	Environment	2018
61	SRR8728080	SAL-18-VL-SD-MN-0033	USA	MN	Swine	Animal	2018
62	SRR10312723	FDA857370-2	India	-	Garlic powder	Food	2014
63	SRR6108785	HIY0100	USA	HI	Sewage	Environment	2010
64	SRR6706588	FDA176820	USA	TX	Bone meal	Feed	2003
65	SRR8991910	FDA249347 1-2	USA	WA	Dog chews	Feed	2005
66	SRR6725770	NY_IDR1000034294	USA	NY	Ground beef	Food	2010
67	SRR8781773	HIY0196	USA	HI	Sewage	Environment	2010
68	SRR8385521	AG18-0057	USA	OH	Bovine	Animal	2015
69	SRR7692259	FDA767382-3	USA	CO	Pet treat beef knuckle	Feed	2012
70	SRR8470558	NC_810120176	Paraguay	-	Fox	Animal	2012
71	SRR8750972	HIY0192	USA	HI	Sewage	Environment	2010
72	SRR6311918	FSL S10-1760	USA	NY	Environment drag swab farm	Environment	2012
73	SRR6311921	FSL S10-1761	USA	NY	Water	Environment	2012
74	SRR11124262	Burnett-PUCV4	Chile	-	Chicken meat	Food	2018
75	SRR3151791	CVM-N23745	USA	MD	Ground turkey	Food	2010
76	SRR3223092	CVM-N19735	USA	CA	Chicken breast	Food	2008
77	SRR2534082	FDA246555-6	Mexico	-	Red snapper	Food	2003
78	SRR3185037	CVM-N26097	USA	OR	Ground turkey	Food	2010
79	SRR4120110	CFSAN025373	UK	-	Retail meat	Food	2006/2008
80	SRR4427829	ARIM-SAGN2051-05	Argentina	-	Human	Human	2005
81	SRR5016680	OH-1301245	USA	OH	Dog treat	Feed	2013
82	SRR5350409	ADRDL-905	USA	SD	Ring-necked Pheasant	Animal	2016
83	SRR5804802	FDA634054	USA	VA	Animal feed soybean meal	Feed	2011
84	SRR3286732	FDA419632 1-1	Mexico	-	Herbal tea ajenjo	Food	2007
85	SRR3497941	FDA579872 1-1	USA	CA	Dietary supplement	Food	2010
86	SRR4292706	FDA727539 1-1	Colombia	-	Pet treat trachea	Feed	2011
87	SRR2534087	CFSAN031420	Kenya	-	Swine	Animal	2013
88	SRR2962652	ADRDL-15-5759	USA	SD	Bovine	Animal	2015
89	SRR3944427	FDA593917	India	-	Sesame seed	Food	2010
90	SRR3437291	FDA579872 7-1	USA	CA	Dietary supplement	Food	2010
91	SRR3585373	FDA439257	Mexico	-	Red chipotle chili powder	Food	2007
92	SRR4014998	FDA642582 2-7	Brazil	-	Pet food dog	Feed	2010
93	SRR4022322	FDA619314	India	-	Rajwadi garam masala hot spice mixture	Food	2010
94	SRR4245573	FDA409753-6	Mexico	-	Fresh basil	Food	2007
95	SRR4429022	FDA222275-41-2	Mexico	-	Ground shrimp	Food	2003
96	SRR5526156	FDA425710-1	India	-	Plain curry powder	Food	2007
97	SRR4035039	CFSAN025365	UK	-	Retail meat	Food	2006
98	SRR5000238	ADRDL-16-8871	USA	MN	Swine	Animal	2016
99	SRR3173515	FDA512461	Mexico	-	Corn chips cheese and jalapeno hot pepper	Food	2009
100	SRR4035040	CFSAN025366	UK	-	Retail meat	Food	2006
101	SRR5647002	FDA302114	China	-	Spinach powder	Food	2004
102	SRR3062416	ADRDL-15-15886	USA	IA	Swine	Animal	2015
103	SRR3330955	CFSAN032034	USA	NC	Environmental floor swab	Environment	2009
104	SRR2583946	VA-WGS-00574	USA	NM	Pork chop	Food	2008
105	SRR5105534	FDA409753-9	Mexico	-	Fresh basil	Food	2007
106	SRR5680927	HIY0071	USA	HI	Sewage	Environment	2010
107	SRR3489819	FDA679474	Ecuador	-	Dried herb	Food	2011
108	SRR3027075	FDA301622-7	China	-	Dog chews	Feed	2004
109	SRR5341518	FDA618220-24	USA	OH	Environmental swab	Environment	2010
110	SRR1288357	FMA0143	Mexico	-	Dried epazote leaves	Food	2011
111	SRR1664381	FDA655443 c1-2 1-1	Mexico	-	Hulled sesame seed	Food	2010
112	SRR1783184	FDA625742 4-1	India	-	Chili powder	Food	2010
113	SRR1816855	FDA534550 C1 5-1	Thailand	-	Red chili pepper	Food	2009
114	SRR1816827	FDA534550 C1 1-1	Thailand	-	Red chili pepper	Food	2009
115	SRR1411126	FLDOH-8	USA	FL	Human	Human	2014
116	SRR1514987	FDA760123 48-C	USA	CA	Environmental swab	Environment	2013
117	SRR949597	NY_BAC0800001777	USA	NY	Puffed rice	Food	2008
118	SRR1995524	FDA439941	Mexico	-	Cotija cheese	Food	2007
119	SRR2143498	FDA317699-5	Mexico	-	Fried fish	Food	2005
120	SRR1777686	FDA345391	India	-	Shrimp	Food	2005
121	SRR1182730	FNW19H73	Mexico	-	Herbal tea	Food	2011
122	SRR1609699	FDA854587 C1-1	China	-	Pumpkin cube	Food	2014
123	SRR1664371	FDA655443 c1-3 1-1	Mexico	-	Hulled sesame seed	Food	2010
124	SRR1726151	FDA340917	Thailand	-	Fish	Food	2005
125	SRR1272885	FSW0184	Indonesia	-	Shrimp	Food	2011
126	SRR1288380	FMA0153	China	-	Frozen seafood medley mussel meat baby octopus squid	Food	2011
127	SRR1157906	FAR0035	Mexico	-	Papaya	Food	2010
128	SRR1202986	FNW19I06	Thailand	-	Frozen whole rhizome	Food	2012
129	SRR1778034	FDA374641	Viet Nam	-	Frozen yellowfin tuna steak	Food	2006
130	SRR1653354	FDA651241 c1 5-1	India	-	White hulled sesame seed	Food	2010
131	SRR1803050	FDA646405 1-4	Netherlands	-	Dog food hokamix	Feed	2010
132	SRR1917471	FDA404358	Viet Nam	-	Peppercorn	Food	2007
133	SRR1212380	FSE0016	USA	-	Sweet pepper	Food	2011
134	SRR1803101	FDA509773	Mexico	-	Queso cincho cheese	Food	2008
135	SRR1803066	FDA499818	Mexico	-	Chipotle chili powder	Food	2008
136	SRR1946885	FDA375278 c1:2-1	Syria	-	Dried mint	Food	2006
137	SRR1638892	FDA748929 2-9	UK	-	Powdered cumin	Food	2012
138	SRR1822292	FDA671705 2-31	USA	NE	Animal feed distiller dry grain cake	Feed	2012
139	SRR1783196	FDA625742 5-1	India	-	Chili powder	Food	2010
140	SRR1810526	FDA509849 2-4-1	Thailand	-	Red chili pepper	Food	2008
141	SRR1105666	FSF0010	Thailand	-	Sharptooth catfish	Food	2011
142	SRR1272890	FSW0161	Peru	-	Red pepper powder	Food	2013
143	SRR1726167	FDA336695	Brazil	-	Lobster tail	Food	2005
144	SRR1514989	FDA760123 54-A	USA	CA	Environmental swab	Environment	2013
145	SRR1593375	FDA698072 C1 4-2	Indonesia	-	Shrimp	Food	2011
146	SRR1560595	FNE0146	India	-	Mixed spice	Food	2013
147	SRR1731973	FDA730799 33-1	USA	CO	Environmental swab	Environment	2012
148	ERR5639045	SP117	Viet Nam	-	Retail Pork	Food	2017
149	ERR8606799	BD03-007	Viet Nam	-	Retail Pork	Food	2019
150	SRR6260616	FDA438152	China	-	Pork dog chews	Feed	2007
151	SRR6071662	FDA310364	China	-	Air dried spinach	Food	2004
152	SRR6929562	sg_wt14	Singapore	-	Wet market	Environment	2016
153	SRR6929558	sg_wt5	Singapore	-	Wet market	Environment	2016
154	SRR6929561	sg_wb19	Singapore	-	Wet market	Environment	2016
155	SRR5040807	FDA243859	Japan	-	Dried oyster	Food	2003
156	SRR10326289	824399	UK	-	Food	Food	2019
157	SRR10600368	850000	UK	-	Human	Human	2019
158	SRR21608856	1704311	UK	-	Human	Human	2022
159	SRR5633362	356535	UK	-	Human	Human	2017
160	SRR22247877	1747319	UK	-	Human	Human	2022
161	SRR8758407	704328	UK	-	Human	Human	2019
162	SRR7297985	136573	UK	-	Human	Human	2015
163	SRR20210952	1659843	UK	-	Human	Human	2022
164	SRR7412528	FDA993613-C001-001	India	-	Potato snack	Food	2017
165	SRR13790783	PNCS003125	Canada	-	Human	Human	2017
166	SRR13685689	PNCS010863	Canada	-	Human	Human	2018
167	SRR14852582	PNCS001726	Canada	-	Human	Human	2013
